# Supplementary material for: Evaluation of Rhodamine B Photocatalytic Degradation over BaTiO3-MnO2 Ceramic Materials
Source: Materials (Basel). 2021 Jun 8;14(12):3152. doi: 10.3390/ma14123152 (PMC8228469; doi:10.3390/ma14123152)
Supplement: Supplementary file 1 [file materials-14-03152-s001.zip]

Archive with 1 entries (1 files):
- materials-1240771-supplementary.pdf
